# Supplementary material for: Factors Associated With the Microbiome in Moderate–Late Preterm Babies: A Cohort Study From the DIAMOND Randomized Controlled Trial
Source: Front Cell Infect Microbiol. 2021 Mar 1;11:595323. doi: 10.3389/fcimb.2021.595323 (PMC7958882; doi:10.3389/fcimb.2021.595323)
Supplement: Supplementary file 5 [file Table_2.xlsx]

## Sheet: read_count_table_mgx
Supplementary Table S2: Read counts of metagenomic data after each quality control step.
Sample	raw pair1	raw pair2	trimmed pair1	trimmed pair2	trimmed orphan1	trimmed orphan2	decontaminated Homo_sapiens pair1	decontaminated Homo_sapiens pair2	decontaminated Homo_sapiens orphan1	decontaminated Homo_sapiens orphan2	final pair1	final pair2	final orphan1	final orphan2
ACH-0063	22632673	22632673	22115687	22115687	285272	171037	22082636	22082636	315998	170878	22082636	22082636	315998	170878
ACH0001	21868700	21868700	21394566	21394566	242805	169555	21360911	21360911	274595	169429	21360911	21360911	274595	169429
ACH0002	24456035	24456035	23795010	23795010	415561	173318	23760135	23760135	449503	173033	23760135	23760135	449503	173033
ACH0003	24870765	24870765	24329876	24329876	304916	178275	24295815	24295815	338107	178094	24295815	24295815	338107	178094
ACH0005	24457878	24457878	23917267	23917267	282522	202170	23885523	23885523	313794	202005	23885523	23885523	313794	202005
ACH0007	26899177	26899177	26062619	26062619	552200	198742	25820518	25820518	694214	202638	25820518	25820518	694214	202638
ACH0009	22794620	22794620	22301995	22301995	293722	150714	22271501	22271501	323227	150508	22271501	22271501	323227	150508
ACH0010	24500039	24500039	23961238	23961238	301266	183195	23922427	23922427	331156	183007	23922427	23922427	331156	183007
ACH0012	23805676	23805676	23328133	23328133	275784	159549	23296156	23296156	306949	159432	23296156	23296156	306949	159432
ACH0014	23049575	23049575	22578395	22578395	276804	149014	22543023	22543023	309888	148896	22543023	22543023	309888	148896
ACH0016	24160032	24160032	23688641	23688641	286320	146164	21786623	21786623	303601	145246	21786623	21786623	303601	145246
ACH0018	23623313	23623313	23117991	23117991	301443	159326	22736539	22736539	328207	158496	22736539	22736539	328207	158496
ACH0019	23008561	23008561	22533541	22533541	280683	146173	22499946	22499946	311101	146039	22499946	22499946	311101	146039
ACH0024	24664842	24664842	24102468	24102468	311515	193922	24059530	24059530	346331	193834	24059530	24059530	346331	193834
ACH0025	23096713	23096713	22628635	22628635	256265	167815	22586948	22586948	288129	167655	22586948	22586948	288129	167655
ACH0026	24130249	24130249	23565077	23565077	332710	175487	23397150	23397150	361910	175104	23397150	23397150	361910	175104
ACH0027	23528404	23528404	23049054	23049054	297630	138126	22836208	22836208	329320	137691	22836208	22836208	329320	137691
ACH0028	24758744	24758744	24235409	24235409	297740	170964	24197616	24197616	330427	170799	24197616	24197616	330427	170799
ACH0029	24871079	24871079	24287114	24287114	303697	195693	24252241	24252241	337687	195470	24252241	24252241	337687	195470
ACH0032	24523680	24523680	24055909	24055909	268684	160407	23887911	23887911	302319	159986	23887911	23887911	302319	159986
ACH0033	24413720	24413720	23916937	23916937	287137	167961	23880771	23880771	320362	167823	23880771	23880771	320362	167823
ACH0034	21621760	21621760	21117519	21117519	285028	166411	21090518	21090518	311339	166290	21090518	21090518	311339	166290
ACH0036	24415821	24415821	23926676	23926676	296462	150289	23660914	23660914	328982	149930	23660914	23660914	328982	149930
ACH0039	22939717	22939717	22516731	22516731	251772	138676	22462009	22462009	284477	138545	22462009	22462009	284477	138545
ACH0040	23378031	23378031	22935169	22935169	270244	137687	22898099	22898099	303642	137580	22898099	22898099	303642	137580
ACH0041	22693913	22693913	22273524	22273524	253941	132015	21702000	21702000	282575	130946	21702000	21702000	282575	130946
ACH0042	21405259	21405259	21051393	21051393	219993	110244	20510116	20510116	250962	109412	20510116	20510116	250962	109412
ACH0043	23073266	23073266	22630290	22630290	253214	149453	22579262	22579262	285976	149261	22579262	22579262	285976	149261
ACH0046	23242857	23242857	22815398	22815398	255425	136684	22778643	22778643	288423	136576	22778643	22778643	288423	136576
ACH0047	24369628	24369628	23873129	23873129	286472	168672	23792528	23792528	324729	168616	23792528	23792528	324729	168616
ACH0049	22908169	22908169	22458970	22458970	272197	138133	22423197	22423197	303142	137950	22423197	22423197	303142	137950
ACH0050	23357062	23357062	22881914	22881914	278636	153550	22850641	22850641	309148	153417	22850641	22850641	309148	153417
ACH0054	22731685	22731685	22244795	22244795	275973	165500	22212649	22212649	307704	165353	22212649	22212649	307704	165353
ACH0055	23111725	23111725	22610683	22610683	281874	169241	22577347	22577347	314678	169138	22577347	22577347	314678	169138
ACH0057	23202188	23202188	22666227	22666227	327431	150644	22633221	22633221	360212	150463	22633221	22633221	360212	150463
ACH0058	24686013	24686013	24205822	24205822	268726	164534	24171019	24171019	301844	164387	24171019	24171019	301844	164387
ACH0060	23869551	23869551	23394852	23394852	288358	143953	23084931	23084931	320998	143346	23084931	23084931	320998	143346
ACH0061	22793622	22793622	22383372	22383372	237241	142493	22274408	22274408	269181	142115	22274408	22274408	269181	142115
ACH0066	24252509	24252509	23691626	23691626	299388	198061	20115721	20115721	318728	207433	20115721	20115721	318728	207433
ACH0068	23946543	23946543	23401617	23401617	339665	152124	23362368	23362368	374789	151977	23362368	23362368	374789	151977
ACH0070	23378458	23378458	22914421	22914421	285878	136938	22829697	22829697	321643	136730	22829697	22829697	321643	136730
ACH0072	23735133	23735133	23151294	23151294	352667	168453	23118087	23118087	384933	168274	23118087	23118087	384933	168274
ACH0073	23800155	23800155	23297093	23297093	286299	169257	23262709	23262709	320282	169094	23262709	23262709	320282	169094
ACH0074	24018757	24018757	23626760	23626760	239498	127190	22982913	22982913	270413	126213	22982913	22982913	270413	126213
ACH0075	24476001	24476001	23944254	23944254	319435	163794	18572704	18572704	302662	159688	18572704	18572704	302662	159688
ACH0077	23538487	23538487	22992871	22992871	328200	159258	22942225	22942225	363922	159029	22942225	22942225	363922	159029
ACH0078	25227792	25227792	24674612	24674612	312819	173246	24614763	24614763	345586	173016	24614763	24614763	345586	173016
ACH0079	25494559	25494559	24951091	24951091	285887	197547	24904127	24904127	321066	197351	24904127	24904127	321066	197351
ACH0080	21393235	21393235	20950982	20950982	245911	151730	20895375	20895375	275824	151518	20895375	20895375	275824	151518
ACH0083	33851142	33851142	32577701	32577701	759195	262586	31975629	31975629	1026550	302429	31975629	31975629	1026550	302429
ACH0084	20687843	20687843	20308185	20308185	216103	130963	20062371	20062371	242051	131184	20062371	20062371	242051	131184
MMH-0029	22749037	22749037	22329056	22329056	245604	141112	22191298	22191298	281042	140835	22191298	22191298	281042	140835
MMH-0059	23593300	23593300	23107294	23107294	269485	164105	23045305	23045305	299911	163917	23045305	23045305	299911	163917
MMH0001	21760212	21760212	21294981	21294981	223595	154293	21261491	21261491	254759	154148	21261491	21261491	254759	154148
MMH0003	22933244	22933244	22486641	22486641	273697	134307	22449930	22449930	306406	134166	22449930	22449930	306406	134166
MMH0004	23255599	23255599	22773164	22773164	264866	173648	22705197	22705197	295761	173459	22705197	22705197	295761	173459
MMH0006	21039078	21039078	20599689	20599689	258634	138410	20549049	20549049	289023	138374	20549049	20549049	289023	138374
MMH0009	20175156	20175156	19727048	19727048	268864	130703	19698370	19698370	296503	130545	19698370	19698370	296503	130545
MMH0010	23046426	23046426	22546959	22546959	280424	171138	22511136	22511136	311112	170968	22511136	22511136	311112	170968
MMH0011	20947321	20947321	20544917	20544917	225497	141359	20513316	20513316	255172	141224	20513316	20513316	255172	141224
MMH0018	20927902	20927902	20477837	20477837	240536	151847	20443446	20443446	267877	151668	20443446	20443446	267877	151668
MMH0019	22748617	22748617	22240916	22240916	315970	144567	22209503	22209503	346967	144394	22209503	22209503	346967	144394
MMH0023	24002925	24002925	23474169	23474169	301152	165116	23387761	23387761	336743	165049	23387761	23387761	336743	165049
MMH0025	23558447	23558447	23043844	23043844	309464	153747	23003788	23003788	346169	153499	23003788	23003788	346169	153499
MMH0026	20400206	20400206	19969693	19969693	225085	155495	19940194	19940194	251738	155319	19940194	19940194	251738	155319
MMH0033	20078858	20078858	19688182	19688182	223352	133559	19657246	19657246	252019	133408	19657246	19657246	252019	133408
MMH0037	22923736	22923736	22449073	22449073	270434	160975	22121408	22121408	299451	161050	22121408	22121408	299451	161050
MMH0038	24908083	24908083	24289005	24289005	329230	206495	24251603	24251603	360595	206337	24251603	24251603	360595	206337
MMH0041	22979191	22979191	22515128	22515128	266987	155245	22482760	22482760	296453	155121	22482760	22482760	296453	155121
MMH0043	24708363	24708363	24188862	24188862	308129	162163	24136601	24136601	340422	162012	24136601	24136601	340422	162012
MMH0048	21250679	21250679	20843210	20843210	228332	144038	20813858	20813858	257337	143894	20813858	20813858	257337	143894
MMH0049	20954496	20954496	20474203	20474203	278411	152578	20444564	20444564	306120	152408	20444564	20444564	306120	152408
MMH0050	21043617	21043617	20498631	20498631	337295	152503	17470456	17470456	375968	159129	17470456	17470456	375968	159129
MMH0052	24812745	24812745	24302875	24302875	282584	174907	24264298	24264298	317051	174782	24264298	24264298	317051	174782
MMH0053	22855816	22855816	22346547	22346547	297468	161364	22314856	22314856	328404	161204	22314856	22314856	328404	161204
MMH0060	22267258	22267258	21793242	21793242	271553	157441	21727933	21727933	300065	157360	21727933	21727933	300065	157360
MMH0063	23171469	23171469	22810557	22810557	204160	130789	22739802	22739802	237193	130594	22739802	22739802	237193	130594
MMH0064	21921999	21921999	21540540	21540540	226073	122893	21498762	21498762	256799	122768	21498762	21498762	256799	122768
NSH0001	21360437	21360437	20935121	20935121	242474	144334	20903795	20903795	270594	144248	20903795	20903795	270594	144248
NSH0002	20673173	20673173	20249751	20249751	247318	135167	20212499	20212499	272566	135021	20212499	20212499	272566	135021
NSH0007	23286121	23286121	22752788	22752788	314933	158328	22717102	22717102	344589	158161	22717102	22717102	344589	158161
NSH0009	23734306	23734306	23219448	23219448	302881	157861	23186083	23186083	332381	157725	23186083	23186083	332381	157725
NSH0011	20961634	20961634	20547502	20547502	242270	131083	20465496	20465496	267075	130760	20465496	20465496	267075	130760
NSH0012	22656969	22656969	22154236	22154236	308338	142855	22121341	22121341	340193	142712	22121341	22121341	340193	142712
NSH0015	20018282	20018282	19645149	19645149	217445	124282	19602150	19602150	249245	124155	19602150	19602150	249245	124155
NSH0016	21164930	21164930	20735913	20735913	243473	144235	20700147	20700147	275225	144088	20700147	20700147	275225	144088
NSH0017	20010473	20010473	19671734	19671734	198852	115204	19487421	19487421	229599	114911	19487421	19487421	229599	114911
NSH0018	24202558	24202558	23683628	23683628	307498	158988	23636469	23636469	339373	158870	23636469	23636469	339373	158870
NSH0019	24079318	24079318	23566314	23566314	305010	160507	23510425	23510425	340232	160254	23510425	23510425	340232	160254
NSH0020	23552105	23552105	23018312	23018312	304407	174123	22980236	22980236	336177	173941	22980236	22980236	336177	173941
NSH0023	25088157	25088157	24520185	24520185	327577	174699	24482876	24482876	363503	174634	24482876	24482876	363503	174634
NSH0024	23799740	23799740	23361269	23361269	256103	146134	23302933	23302933	285944	146023	23302933	23302933	285944	146023
WTH0004	22943992	22943992	22359442	22359442	379768	142436	22235552	22235552	414191	142122	22235552	22235552	414191	142122
WTH0005	24093055	24093055	23525619	23525619	328690	168445	23431659	23431659	361836	167931	23431659	23431659	361836	167931
