# Supplementary material for: Factors Associated With the Microbiome in Moderate–Late Preterm Babies: A Cohort Study From the DIAMOND Randomized Controlled Trial
Source: Front Cell Infect Microbiol. 2021 Mar 1;11:595323. doi: 10.3389/fcimb.2021.595323 (PMC7958882; doi:10.3389/fcimb.2021.595323)
Supplement: Supplementary file 6 [file Table_3.xlsx]

## Sheet: Demographic table
Supplementary Table S3: Subject cohort demographic classified based on maternal self-reported ethnicity.
Ethnicitya	SESb			Mode of delivery		Gestational agec		Hospital				Maternal educationd		Types of milk feeding at D10			Types of milk feeding at 4M
	Higher SES	Moderate SES	Lower SES	Vaginal	Caesarean-section	Moderate	Late	Auckland City hospital	Middlemore hospital	North Shore hospital	Waitakere hospital	No university	University	Breastmilk feeding	Mix feeding	Only formula	Breastmilk feeding	Mix feeding	Only formula
	n (%)	n (%)	n (%)	n (%)	n (%)	n (%)	n (%)	n (%)	n (%)	n (%)	n (%)	n (%)	n (%)	n (%)	n (%)	n (%)	n (%)	n (%)	n (%)
Māori (n=24)	4 (16.7)	2 (8.3)	18 (75.0)	13 (54.2)	11 (45.8)	12 (50.0)	12 (50.0)	3 (12.5)	18 (75.0)	1 (4.2)	2 (8.3)	21 (87.5)	3 (12.5)	8 (33.3)	16 (66.7)	0 (0)	1 (5.6)	15 (83.3)	2 (11.1)
European (n=77)	31 (40.3)	33 (42.9)	13 (16.9)	24 (31.2)	53 (68.8)	39 (50.6)	38 (49.4)	39 (50.6)	11 (14.3)	24 (31.2)	3 (3.9)	34 (44.2)	43 (55.8)	30 (39.0)	40 (51.9)	7 (9.1)	18 (26.5)	35 (51.5)	15 (22.1)
Asian (n=72)	20 (28.2)	27 (38.0)	24 (33.8)	31 (43.1)	41 (56.9)	35 (48.6)	37 (51.4)	34 (47.2)	23 (31.9)	13 (18.1)	2 (2.8)	21 (29.2)	51 (70.8)	19 (27.1)	48 (68.6)	3 (4.3)	15 (26.8)	25 (44.6)	16 (28.6)
Pacifica (n=36)	3 (8.3)	9 (25.0)	24 (66.7)	8 (22.2)	28 (77.8)	26 (72.2)	10 (27.8)	5 (13.9)	27 (75.0)	1 (2.8)	3 (8.3)	27 (75.0)	9 (25.0)	12 (33.3)	21 (58.3)	3 (8.3)	1 (3.6)	20 (71.4)	7 (25)
Other (n=4)	1 (25.0)	2 (50.0)	1 (25.0)	1 (25.0)	3 (75.0)	3 (75.0)	1 (25.0)	2 (50.0)	1 (25.0)	1 (25.0)	0 (0.0)	2 (50.0)	2 (50.0)	1 (25)	3 (75)	0 (0)	1 (25)	1 (25)	2 (50)
a Maternal self-reporting ethnicity; b Socioeconomic status: higher SES (NZDep Index 1-3), moderate SES (NZDep Index 4-7), and lower SES (NZDep Index 8-10); c Gestational age at birth: moderate (32+0 to 33+6 weeks of gestation) or late (34+0 to 35+6 weeks of gestation); d Maternal self-reporting education: no university (i.e. no education, primary, lower secondary (years 9-11), upper secondary (y…
