# Supplementary material for: Factors Associated With the Microbiome in Moderate–Late Preterm Babies: A Cohort Study From the DIAMOND Randomized Controlled Trial
Source: Front Cell Infect Microbiol. 2021 Mar 1;11:595323. doi: 10.3389/fcimb.2021.595323 (PMC7958882; doi:10.3389/fcimb.2021.595323)
Supplement: Supplementary file 7 [file Table_4.xlsx]

## Sheet: MaAsLin2 Descriptions
Supplementary Table S4 Linear modelling results showing taxonomic associations.
Variable	Value	Units	Descriptions	Details
delivery_mode	Caesarean-section/vaginal		Indicate the mode of delivery
edu	no university/university		Indicate maternal education levels	university (i.e. bachelor, masters, or doctoral degree level) or no university (i.e. no education, primary, lower secondary (years 9-11), upper secondary (years 12-13), post-secondary non-tertiary course or short-cycle tertiary education)
feeding	breastmilk feeding/mix feeding/only formula		Indicates the types of milk feeding of the infant at 4-month corrected age
feeding_d10_v3	breastmilk feeding/mix feeding/only formula		Indicates the types of milk feeding of the infant since birth to Day-10, or when faecal sample was collected in the early-life
G_Q5_Probio	no/yes		Indicates if the infant had any probiotics since birth to Day-10, or when faecal sample was collected in the early-life
G_Q7_Milk_Dis	exbm/mbmf/mfbm/mfor/othr		Indicate the type of milk when the infant discharged home	exbm (Exclusively breastmilk), mbmf (Mainly breastmilk with < 50% infant formula),mfbm (Mainly infant formula with < 50% breastmilk), mfor (100% infant formula), othr (Other milk)
gestational_wk	moderate/late		Indicate the length of gestation period	moderate (32+0 to 33+6 weeks of gestation) or late (34+0 to 35+6 weeks of gestation)
hospital_duration	integer	days	Indicate the length of hospial stay
Hospital_Name	Auckland City Hospital/Middlemore Hospital/North Shore/Waitakere Hospital		Indicate the recruitment hospital
K_Q22b_anti_baby_4M	no/yes		Indicates if the infant had any antibiotics within the month immediately preceding the 4-month follow-up appointment
K_Q22d_anti_mother_4M	no/yes		Indicates if the mother of the infant had any antibiotics within the month immediately preceding the 4-month follow-up appointment
K_Q22e_prob_mother_4M	no/yes		Indicates if the mother of the infant had any probiotics within the month immediately preceding the 4-month follow-up appointment
M_Q5b_AntibBby	no/yes		Indicates if the infant had any antibiotics since birth to Day-10, or when faecal sample was collected in the early-life
M_Q5d_ProbMoL4W	no/yes		Indicates if the mother of the infant had any probiotics within the four-week period before the D10 faecal sample collection
maternal_age	integer	years	Mother's age when giving birth to the infant
maternal_Depression_4month_EPDS	no/yes		Indicate maternal depression level using Edinburgh Postnatal Depression Scale questionaire
maternal_ethnicity	Asian/Caucasian/Māori/Other/Pacifica		Indicate maternal self-reported ethnicity
maternal_stress_4month_PSS	High/Low/Moderate		Indicate maternal stress level by using Perceived Stress Scale questionaire
plural	sing/twin/trip		Indicate the parity	Singleton, twins and triplets.
SES	higher SES/Moderate/lower SES		Indicate the socioeconomic status indexed by residencial zip code
Sex	Female/Male		Gender of the infant: Male / Female
timepoint	4 month/Day 10		Indicate faecal sampling timepoint
Result Columns
Variable			Tested variable (i.e. clinical metadata) that was associated to the microbial taxonomy
Taxa			The phylum, class, order, family and genus of the bacteria found associated to the tested variable
Value			Value of the variable that was found associated to the particular taxa
Effect size			The degree of correlation between the two variables in coefficient value (mean changed)
p-value			nominal p-value quantifying the significance of the given association
q-value			FDR corrected p-value of the given association

## Sheet: MaAsLin2 longitudinal analysis
Linear modelling results showing taxa that changed longitudinal from day-10 to 4-months corrected age among 100 infants that sampled at both time points, measured by 16S amplicon data, (Q-value<0.25).
Variable	Taxa	value	Effect size	pval	qval
timepoint	Firmicutes.Bacilli.Bacillales.Staphylococcaceae.Staphylococcus	Day 10	2.38426	1.26e-40	4.24e-38
timepoint	Actinobacteria.Actinobacteria.Bifidobacteriales.Bifidobacteriaceae.Bifidobacterium	Day 10	-1.48019	3.67e-11	6.17e-09
timepoint	Firmicutes.Negativicutes.Selenomonadales.Veillonellaceae.Megasphaera	Day 10	-0.768568	1.22e-10	1.37e-08
timepoint	Firmicutes.Negativicutes.Selenomonadales.Veillonellaceae.Veillonella	Day 10	-1.0643	1.18e-08	9.92e-07
timepoint	Firmicutes.Clostridia.Clostridiales.Ruminococcaceae.Flavonifractor	Day 10	-0.515854	3.38e-08	2.14e-06
timepoint	Actinobacteria.Coriobacteriia.Coriobacteriales.Eggerthellaceae.Eggerthella	Day 10	-0.418095	3.82e-08	2.14e-06
timepoint	Actinobacteria.Actinobacteria.Actinomycetales.Actinomycetaceae.Actinomyces	Day 10	-0.343457	2.2e-07	1.05e-05
timepoint	Firmicutes.Erysipelotrichia.Erysipelotrichales.Erysipelotrichaceae.Erysipelatoclostridium	Day 10	-0.586341	3.22e-07	1.35e-05
timepoint	Bacteroidetes.Bacteroidia.Bacteroidales.Bacteroidaceae.Bacteroides	Day 10	-0.838793	5.28e-07	1.97e-05
timepoint	Firmicutes.Erysipelotrichia.Erysipelotrichales.Erysipelotrichaceae..Clostridium..innocuum.group	Day 10	-0.461088	1.53e-06	5.15e-05
timepoint	Actinobacteria.Coriobacteriia.Coriobacteriales.Coriobacteriaceae.Collinsella	Day 10	-0.311111	2.1e-06	6.4e-05
timepoint	Proteobacteria.Gammaproteobacteria.Pasteurellales.Pasteurellaceae.Haemophilus	Day 10	0.72784	3.91e-06	0.000109529
timepoint	Firmicutes.Clostridia.Clostridiales.Peptostreptococcaceae.Intestinibacter	Day 10	-0.380342	5.38e-06	0.000139093
timepoint	Actinobacteria.Coriobacteriia.Coriobacteriales.Atopobiaceae.Atopobium	Day 10	-0.243458	3.57e-05	0.000856923
timepoint	Actinobacteria.Actinobacteria.Corynebacteriales.Corynebacteriaceae.Corynebacterium.1	Day 10	0.318693	6.51e-05	0.00145856
timepoint	Proteobacteria.Gammaproteobacteria.Enterobacteriales.Enterobacteriaceae.Escherichia.Shigella	Day 10	-0.39205	0.000121733	0.00242314
timepoint	Firmicutes.Bacilli.Lactobacillales.Lactobacillaceae.Lactobacillus	Day 10	-0.453148	0.000946045	0.0176595
timepoint	Firmicutes.Clostridia.Clostridiales.Peptostreptococcaceae.Clostridioides	Day 10	-0.187393	0.00275917	0.046354
timepoint	Firmicutes.Bacilli.Lactobacillales.Enterococcaceae.Enterococcus	Day 10	0.391427	0.0170682	0.184997

## Sheet: MaAsLin2 - D10 (16S data)
Linear modelling results showing taxa associated with different factors at day10, measured by 16S amplicon data. Only results with Q-value < 0.25 are shown.
Variable	Taxa	value	Effect size	pval	qval
G_Q5_Probio	Firmicutes.Bacilli.Lactobacillales.Lactobacillaceae.Lactobacillus	yes	1.92431	2.43157e-13	1.12339e-10
delivery_mode	Bacteroidetes.Bacteroidia.Bacteroidales.Bacteroidaceae.Bacteroides	vaginal	1.14335	7.93977e-06	0.00183409
SES	Actinobacteria.Actinobacteria.Bifidobacteriales.Bifidobacteriaceae.Bifidobacterium	lower SES	1.52894	0.000131093	0.0201882
M_Q5b_AntibBby	Actinobacteria.Actinobacteria.Bifidobacteriales.Bifidobacteriaceae.Bifidobacterium	yes	0.941713	0.00127662	0.14745
feeding_d10_v3	Actinobacteria.Actinobacteria.Bifidobacteriales.Bifidobacteriaceae.Bifidobacterium	Only formula	1.91722	0.00195621	0.159119
M_Q5d_ProbMoL4W	Actinobacteria.Actinobacteria.Bifidobacteriales.Bifidobacteriaceae.Bifidobacterium	yes	-1.28061	0.00217401	0.159119
maternal_ethnicity	Firmicutes.Bacilli.Bacillales.Family.XI.Gemella	Māori	0.634086	0.00241089	0.159119
G_Q5_Probio	Actinobacteria.Actinobacteria.Bifidobacteriales.Bifidobacteriaceae.Bifidobacterium	yes	1.19133	0.0027822	0.160672
G_Q7_Milk_Dis	Actinobacteria.Actinobacteria.Bifidobacteriales.Bifidobacteriaceae.Bifidobacterium	mfor	-2.35975	0.00380484	0.195315

## Sheet: MaAsLin2 - 4M (16S data)
Linear modelling results showing taxa associated with factors at 4-month corrected age, measured by 16S amplicon data. Only results with Q-value<0.25 are shown.
Variable	Taxa	value	Effect size	pval	qval
Hospital_Name	Firmicutes.Bacilli.Bacillales.Staphylococcaceae.Staphylococcus	Middlemore Hospital	0.593398	2.18407e-06	0.00221465
maternal_ethnicity	Firmicutes.Bacilli.Bacillales.Staphylococcaceae.Staphylococcus	Māori	-0.911442	2.25511e-05	0.0114334
maternal_ethnicity	Firmicutes.Bacilli.Bacillales.Staphylococcaceae.Staphylococcus	Pacifica	-0.637182	0.000121701	0.0308512
SES	Firmicutes.Negativicutes.Selenomonadales.Veillonellaceae.Megasphaera	lower SES	1.22228	0.000101982	0.0308512
feeding	Firmicutes.Negativicutes.Selenomonadales.Veillonellaceae.Megasphaera	Only formula	-1.15927	0.000278476	0.0507034
maternal_age	Proteobacteria.Gammaproteobacteria.Betaproteobacteriales.Burkholderiaceae.Sutterella	maternal_age	-0.355232	0.00030002	0.0507034
maternal_ethnicity	Actinobacteria.Actinobacteria.Micrococcales.Micrococcaceae.Rothia	Māori	-0.708797	0.000418835	0.0606712
K_Q22b_anti_baby_4M	Firmicutes.Erysipelotrichia.Erysipelotrichales.Erysipelotrichaceae..Clostridium..innocuum.group	yes	1.35809	0.000769708	0.0975604
maternal_age	Firmicutes.Clostridia.Clostridiales.Ruminococcaceae.Ruminiclostridium	maternal_age	0.194475	0.00107787	0.12144
K_Q22d_anti_mother_4M	Firmicutes.Clostridia.Clostridiales.Peptostreptococcaceae.Intestinibacter	yes	0.752388	0.00137004	0.126293
plural	Firmicutes.Clostridia.Clostridiales.Ruminococcaceae.Ruminiclostridium	twin	0.388603	0.0013669	0.126293
K_Q22d_anti_mother_4M	Firmicutes.Clostridia.Clostridiales.Lachnospiraceae.Lachnoclostridium	yes	0.645382	0.00151384	0.127919
edu	Actinobacteria.Coriobacteriia.Coriobacteriales.Eggerthellaceae.Eggerthella	University	-0.518902	0.00243472	0.189908
SES	Actinobacteria.Actinobacteria.Micrococcales.Micrococcaceae.Rothia	lower SES	0.357739	0.00307716	0.222874

## Sheet: MaAsLin2-4M (metagenomic data)
Linear modelling results showing taxa associated with factors at 4-month corrected age, measured by shotgun metagenomics data, (Q-value<0.25).
Variable	Taxa	value	Effect size	pval	qval
Hospital_Name	Staphylococcus_aureus	Middlemore Hospital	1.15194	4.28127e-06	0.0157551
plural	Eggerthella_lenta	twin	1.06955	7.06963e-05	0.109059
maternal_age	Gordonibacter_pamelaeae	maternal_age	0.375722	0.000101006	0.109059
Hospital_Name	Faecalibacterium_prausnitzii	Waitakere Hospital	3.12094	0.000148178	0.109059
G_Q7_Milk_Dis	Bilophila_unclassified	mfbm	1.56612	0.000121215	0.109059
maternal_ethnicity	Staphylococcus_aureus	Māori	-1.25768	0.000381495	0.233983

## Sheet: HUMAnN2-4M (metagenomic data)
Pathway analysis, (Q-value<0.5).
Variable	Pathway	value	Effect size	pval	qval
K_Q22b_anti_baby_4M	PWY0.41..allantoin.degradation.IV..anaerobic.	yes	44.7575	1.45624e-06	0.0176365
SES	PWY.6629..superpathway.of.L.tryptophan.biosynthesis	lower SES	-108.185	5.21147e-05	0.315581
edu	PWY.6138..CMP.N.acetylneuraminate.biosynthesis.I..eukaryotes.	University	-0.715432	8.54264e-05	0.344866
G_Q5_Probio	P124.PWY..Bifidobacterium.shunt	yes	19.7623	0.000124462	0.376841
