# Supplementary material for: Factors Associated With the Microbiome in Moderate–Late Preterm Babies: A Cohort Study From the DIAMOND Randomized Controlled Trial
Source: Front Cell Infect Microbiol. 2021 Mar 1;11:595323. doi: 10.3389/fcimb.2021.595323 (PMC7958882; doi:10.3389/fcimb.2021.595323)
Supplement: Supplementary file 8 [file Table_5.xlsx]

## Sheet: Descriptions
Supplementary Table S5 Resutls of PERMANOVA (Bray-Curtis dissimilarity) and Chi-square independence test to access the variance of taxonomic profiles and inter-related relationship between two catergorical variables, respectively.
Sheet
PERMANOVA results	Results of PERMANOVA at different time points, stratified by sequencing methods.
Chi-square reults	Results of chi-square independence test.

## Sheet: PERMANOVA results
	16S amplicon						Metagenomic data
	Day 10			4-month corrected age			4-month corrected age
	N = 199			N = 114			N = 94
Covariates	R2	p-value	p-adjust/q-value	R2	p-value	p-adjust/q-value	R2	p-value	p-adjust/q-value
Gestational age	0.0124	0.0144	0.0431957	0.01416	0.115288	0.172933	0.01195	0.30277	0.388521
Hospital duration	0.00352	0.6369	0.764324	0.02427	0.011299	0.0338966	0.01312	0.218578	0.388521
Hospital site	0.02389	0.0422	0.0843916	0.03797	0.074893	0.149785	0.05154	0.006299	0.0377962
Infant antibiotic use (since birth to D10 or up to D10 faecal sample collection)	0.00859	0.18128	0.362564	0.02748	0.0466	0.139786	0.01835	0.2332	0.55242
Infant antibiotic use (within the month immediately preceding the 4-month follow-up appointment)	-	-	-	0.01592	0.07009	0.175232	0.01881	0.0363	0.0907409
Infant types of milk feeding at 4-month corrected age	-	-	-	0.06527	0.0003	0.00149985	0.0364	0.0172	0.0859914
Infant types of milk feeding before D10 faecal sample collection	0.02045	0.05749	0.172483	0.02254	0.546	0.581342	0.02828	0.5151	0.700747
Infant intravenous nutrition before D10 faecal sample collection	0.00233	0.90771	0.907709	0.0133	0.3773	0.581342	0.01263	0.6006	0.700747
Infant probiotic use (since birth to D10 or up to D10 faecal sample collection)	0.02112	0.0035	0.0209979	0.01002	0.5813	0.581342	0.00875	0.8969	0.89691
Infant probiotic use (within the month immediately preceding the 4-month follow-up appointment)	-	-	-	0.01201	0.19108	0.318468	0.01121	0.415	0.691598
Maternal age	0.00297	0.8796	0.970203	0.0143	0.11999	0.319968	0.01307	0.226	0.470153
Maternal antibiotic use (within the four-week period before the D10 faecal sample collection)	0.00646	0.34647	0.434717	0.02784	0.0453	0.139786	0.01754	0.2655	0.55242
Maternal antibiotic use (within the month immediately preceding the 4-month follow-up appointment)	-	-	-	0.00768	0.48445	0.568943	0.00824	0.7469	0.843116
Maternal education levels	0.0093	0.2181	0.705529	0.02214	0.0198	0.158384	0.01982	0.0277	0.166183
Maternal probiotic use (within the four-week period before the D10 faecal sample collection)	0.00636	0.36226	0.434717	0.01159	0.4703	0.581342	0.02186	0.1194	0.55242
Maternal probiotic use (within the month immediately preceding the 4-month follow-up appointment)	-	-	-	0.00692	0.56894	0.568943	0.00724	0.8431	0.843116
Maternal self-reported ethnicity	0.02263	0.7158	0.970203	0.05103	0.06349	0.253975	0.04275	0.4518	0.470153
Maternal Depression levels (EPDS questionaire) before discharged	0.01133	0.1196	0.705529	-	-	-	-	-	-
Maternal Stress levels (PSS questionaire) before discharged	0.00584	0.9702	0.970203	-	-	-	-	-	-
Maternal Depression levels (EPDS questionaire) at 4-month corrected age	-	-	-	0.00573	0.71293	0.819461	0.01265	0.2469	0.470153
Maternal Stress levels (PSS questionaire) at 4-month corrected age	-	-	-	0.01112	0.87341	0.873413	0.02105	0.4702	0.470153
Mode of delivery	0.02133	0.0004	0.00239976	0.00804	0.452255	0.452255	0.01154	0.323768	0.388521
Plurality	0.00538	0.909	0.909009	0.02633	0.006999	0.0338966	0.01719	0.057894	0.173683
Sex	0.00844	0.1004	0.150585	0.0103	0.282772	0.339326	0.00843	0.673933	0.673933
Socioeconomic status	0.01654	0.2646	0.705529	0.02403	0.16138	0.322768	0.02215	0.3947	0.470153
Male - weight z-score	0.00433	0.9267	0.926707	0.00473	0.9578	0.957804	0.01904	0.3613	0.565743
Male - length z-score	0.01565	0.2014	0.60414	0.01555	0.4025	0.822668	0.00937	0.938	0.938006
Male - head circumference z-score	0.00518	0.8802	0.926707	0.01266	0.5484	0.822668	0.01887	0.3772	0.565743
Female - weight z-score	0.00091	0.9965	0.9965	0.04419	0.040196	0.060294	0.04959	0.0281	0.0421458
Female - length z-score	0.00792	0.7672	0.9965	0.01729	0.550845	0.550845	0.02137	0.7354	0.735426
Female - head circumference z-score	0.02424	0.1481	0.444256	0.06172	0.005199	0.0155984	0.05093	0.0216	0.0421458

## Sheet: Chi-square results
Covariates	p-value	q-value
Day 10
Socioeconomic status + Maternal education levels	0.0001205	0.000240935
Maternal self-reported ethnicity + Maternal education levels	2.857e-06	2.28575e-05
4-month corrected age
Socioeconomic status + Maternal education levels	0.01359	0.036
Maternal self-reported ethnicity + Maternal education levels	7.517e-08	6.01e-07
